# Supplementary material for: The complete genome sequence of the algicidal bacterium Bacillus subtilis strain JA and the use of quorum sensing to evaluate its antialgal ability
Source: Biotechnol Rep (Amst). 2020 Jan 9;25:e00421. doi: 10.1016/j.btre.2020.e00421 (PMC6961068; doi:10.1016/j.btre.2020.e00421)
Supplement: Supplementary file 1 [file mmc1.zip › Data Profile.xml]

<?xml version="1.0" encoding="UTF-8" standalone="no"?><data:data><datasets><author>zhou.jin@sz.tsinghua.edu.cn</author><type>0</type><dataset><value>1</value><reason>Data will be made available on request</reason><comments/></dataset></datasets></data:data>
